# Supplementary material for: Binding Efficacy and Thermogenic Efficiency of Pungent and Nonpungent Analogs of Capsaicin
Source: Molecules. 2018 Dec 4;23(12):3198. doi: 10.3390/molecules23123198 (PMC6321193; doi:10.3390/molecules23123198)
Supplement: Supplementary file 1 [file molecules-23-03198-s001.zip]

Archive with 7 entries (6 files):
- ALL EXTRA BLOTS_SUPPLEMENTAL.pdf
- __MACOSX/
- __MACOSX/._ALL EXTRA BLOTS_SUPPLEMENTAL.pdf
- Supplemental Figure 1.jpg
- __MACOSX/._Supplemental Figure 1.jpg
- Supplemental Figure 2.pdf
- __MACOSX/._Supplemental Figure 2.pdf
